# Supplementary material for: Differences in School Performance Between Only Children and Non-only Children: Evidence From China
Source: Front Psychol. 2022 Jan 13;12:608704. doi: 10.3389/fpsyg.2021.608704 (PMC8792755; doi:10.3389/fpsyg.2021.608704)
Supplement: Supplementary file 1 [file Data_Sheet_1.xlsx]

## Sheet: Sheet1
Variable	Only children N=28573	Non-only children N=62804	Variable	Only children N=28610	Non-only children N=62916
Mathematics Achievement	541.47	501.19	Body mass index	17.79	16.89
Variable	Only children N=25556	Non-only children N=55535	Variable	Only children N=25198	Non-only children N=55614
Anaerobic fitness	9.7	9.7	Cardiorespiratory fitness	27.46	28.59
																					1	Variable	Only children N=28622	Non-only children N=62946	2	Variable	Only children N=28531	Non-only children N=62705	3	Variable	Only children N=28470	Non-only children N=62573
																						School well-being	3.68	3.63		Learning expectation by students	3.26	3.2		Learning expectation by students’ parents	3.04	3.12
																							SD
																						maths_IRT	91.7
								Physical Fitness						School Feeling and Expectations								BMI	2.968
																						AF,50m	0.858
																						CF,15m	8.98
																						SWB	0.41
																						LES	0.881
																						LESP	0.905
